# Supplementary material for: Analysis of the Pyrolysis Kinetics, Reaction Mechanisms, and By-Products of Rice Husk and Rice Straw via TG-FTIR and Py-GC/MS
Source: Molecules. 2024 Dec 24;30(1):10. doi: 10.3390/molecules30010010 (PMC11721799; doi:10.3390/molecules30010010)
Supplement: Supplementary file 1 [file molecules-30-00010-s001.zip]

Archive with 1 entries (1 files):
- molecules-3343480-supplementary.pdf
